# Supplementary material for: Implementing digital computing with DNA-based switching circuits
Source: Nat Commun. 2020 Jan 8;11:121. doi: 10.1038/s41467-019-13980-y (PMC6949259; doi:10.1038/s41467-019-13980-y)
Supplement: Supplementary file 3 — Source Data [file 41467_2019_13980_MOESM3_ESM.xlsx]

## Sheet: Figure 2c
Figure 2c
	Input combination
	0	1
0	4.77102	9.34338
1	4.96229	39.7981
2	5.05973	55.8897
3	4.95146	65.0092
4	5.0922	69.8991
5	5.10664	72.8764
6	4.97311	74.7891
7	4.8432	76.2506
8	4.80711	76.1027
9	4.69524	78.0045
10	4.83959	77.6833
11	4.85042	77.6075
12	5.0922	78.0767
13	4.79628	78.7371
14	4.74576	77.705
15	4.65915	77.9937
16	5.03086	78.3834

## Sheet: Figure 2d
Figure 2d
	Input combination
	00	10	01	11
0	2.88001	3.17593	3.0424	3.58012
1	2.91249	3.42133	4.28744	22.4614
2	2.90166	3.52598	4.68441	40.6389
3	2.9991	3.6956	5.1319	53.1868
4	3.03879	3.76777	5.17521	60.3935
5	3.14345	3.4899	5.25821	64.3055
6	3.0821	3.30224	5.27265	68.3149
7	3.07488	3.73169	5.50361	72.0356
8	3.0821	3.76416	5.61909	73.0965
9	3.04962	3.8616	5.79231	74.6772
10	3.30946	3.83995	5.88975	76.2759
11	2.97023	3.78943	5.82479	75.0597
12	3.19397	3.79664	5.7851	77.0662
13	3.24089	3.80747	6.37694	78.9861
14	3.1651	3.91934	6.22898	77.7808
15	3.18315	4.01678	6.30837	78.8418
16	3.15067	3.87604	6.34446	78.2679

## Sheet: Figure 3c
Figure 3c
	Input combination
	111	110	101	100	011	010	001	000
0	29.3181	18.3257	16.4058	4.68802	6.61151	4.63028	5.83201	5.01642
1	97.0626	58.0298	50.3358	5.17882	7.91068	5.3773	6.86413	5.23295
2	126.254	73.0027	62.8872	5.34482	8.64688	5.70209	7.43071	5.20769
3	137.77	79.8631	69.4697	5.48917	9.02219	6.03771	7.37658	5.30873
4	144.053	82.9125	71.386	5.60466	9.49134	6.08102	7.63641	5.34482
5	148.701	85.3196	73.3059	5.69488	9.55269	6.05576	7.79881	5.31956
6	150.343	85.9295	74.836	5.86088	10.0182	6.42025	8.09834	5.22934
7	153.331	86.9904	74.9767	5.75983	10.2492	6.893	8.27878	5.46391
8	154.374	86.2181	75.7634	5.83201	10.3394	6.82082	8.31848	5.48196
9	154.435	87.2394	75.2654	5.81757	10.6389	6.7703	8.369	5.62992
10	153.414	86.6151	75.8428	5.83201	10.5307	6.97239	8.49892	5.50722
11	154.832	86.4275	76.8641	5.97636	10.8916	7.0987	8.37622	5.57939
12	156.038	88.4628	76.2181	5.69127	10.8988	7.18892	8.82732	5.59744
13	156.146	88.102	77.2286	6.05215	11.0973	7.21418	8.58553	5.63353
14	155.919	88.0586	75.9403	6.16763	11.386	7.3044	8.86702	5.79953
15	156.204	87.8205	76.7631	6.05936	11.6963	7.38741	9.16294	5.83201
16	156.175	88.4592	76.5826	5.93306	11.6927	7.34049	9.1052	5.72375

## Sheet: Figure 3f
Figure 3f
	Input combination
	111	110	101	100	011	010	001	000
0	4.70606	4.00235	4.87929	3.70642	3.84717	3.84717	4.16835	4.39931
1	35.3701	4.28383	28.7515	4.25496	17.1528	4.66637	5.05251	4.34879
2	58.3257	4.76741	47.7663	4.28383	33.0316	4.59419	5.47113	4.56171
3	69.8017	4.51119	59.4083	4.67358	44.9551	5.02003	5.91862	4.64471
4	74.291	4.86485	65.2113	4.67719	52.4217	4.84681	6.17485	4.59058
5	77.1853	4.94064	68.8959	4.89011	59.0835	4.71689	6.54655	4.54728
6	77.7808	5.2149	72.5552	4.68441	63.4827	5.08138	6.58264	4.98033
7	78.0875	5.20408	74.9442	4.97672	67.0157	5.08138	6.97239	4.78907
8	78.1994	5.12468	75.3989	4.99838	69.3903	5.18603	7.43071	4.84681
9	78.8021	5.07777	76.2001	4.99477	71.4401	5.08499	7.38741	5.03446
10	78.2788	5.36647	76.478	4.87568	73.7064	5.28347	7.35493	4.90455
11	78.6974	5.27265	78.95	5.16438	74.2297	5.01281	7.65446	5.07416
12	79.1629	5.55413	79.5094	5.02725	75.998	5.24738	7.68333	4.96229
13	79.2062	5.25099	79.9857	5.22573	76.3553	5.28347	7.7122	5.27625
14	78.7912	5.34121	80.0038	5.02003	77.6039	5.32678	7.99008	5.09581
15	79.9894	5.3376	80.2239	5.22212	78.9175	5.44948	7.73385	4.99116
16	79.9641	5.29791	80.9818	5.23295	79.0799	5.26904	8.02616	5.06694

## Sheet: Figure 4c
Figure 4c
Step	Input combination
	011	101	110	111
0	-342.44	-342.88	-342.88	-342.88
1	-350.05	-350.64	-350.64	-350.64
2	-358.81	-360.62	-358.68	-358.68
3	-365.88	-367.69

## Sheet: Figure 4d
Figure 4d
		Input combination
	100	101	110	111	000	001	010	011
0	0.00255	0.0165	0.05042	0.05526	0.00691	0.01037	0.00864	0.0261
2	0.00143	0.24074	0.63318	0.66481	0.0083	0.02562	0.01555	0.32089
4	0.00233	0.50305	0.79987	0.84074	0.00657	0.03262	0.01871	0.57097
6	0.00151	0.66239	0.85358	0.88849	0.00726	0.0372	0.02359	0.69129
8	0.00104	0.75273	0.87669	0.92525	0.00765	0.04727	0.02536	0.76518
10	0.00229	0.80104	0.89847	0.93999	0.00475	0.0515	0.02402	0.81452
12	0.00242	0.83435	0.90127	0.94491	0.0076	0.04938	0.02666	0.82778
14	0.00367	0.84463	0.90218	0.94846	0.00864	0.05189	0.02955	0.84913
16	0.00164	0.86321	0.91294	0.94673	0.00864	0.05997	0.0299	0.85993

## Sheet: Figure 4f
Figure 4f
Step	Input combination
	011	101	110	111
0	-334.79	-334.79	-334.79	-334.79
1	-341.43	-344.39	-350.86	-352.41
2	-349.69	-352.65	-358.05	-359.6
3	-357.78	-360.74
4	-364.95	-367.91

## Sheet: Figure 4g
Figure 4g
	Input combination
	111	110	101	100	011	010	001	000
0	0.00429	0.00433	0.01349	0.01202	0.01324	0.01757	0.05303	0.07675
3	0.00601	0.03421	0.01206	0.31541	0.03972	0.12262	0.74517	0.7436
6	0.00386	0.05374	0.01191	0.52909	0.04709	0.26499	0.85326	0.86979
9	0.00329	0.06312	0.01403	0.6287	0.0488	0.38239	0.87928	0.88736
12	0.00301	0.06999	0.01213	0.67522	0.0516	0.47474	0.90826	0.8898
15	0.00479	0.07611	0.01213	0.70645	0.05621	0.54025	0.90922	0.89334

## Sheet: Figure 5e
Figure 5e
Sum
	Input combination
	111	110	101	100	011	010	001	000	blank
0	0.06922	0.06922	0.0543	0.0624	0.04193	0.07186	0.0523	0.04857	0.01637
2	0.77988	0.07577	0.06867	0.56349	0.06676	0.59587	0.82991	0.0694	0.01883
4	0.89003	0.08814	0.07932	0.71348	0.07859	0.70639	0.95761	0.08032	0.01828
6	0.89285	0.09069	0.0825	0.76605	0.09141	0.73258	0.97399	0.09505	0.01419
8	0.9054	0.10042	0.08841	0.79698	0.09469	0.76005	0.96916	0.08959	0.00619
10	0.89294	0.10669	0.08477	0.80908	0.10187	0.7847	0.96907	0.10387	0.01228
12	0.89576	0.1137	0.09669	0.81062	0.10842	0.79225	0.98072	0.09987	0.0141
14	0.8984	0.12298	0.10178	0.81481	0.11106	0.79616	0.97753	0.10906	0.01492
16	0.9105	0.1207	0.09951	0.83109	0.11697	0.80153	0.97735	0.11161	0.01928
Carry
	Input combination
	111	110	101	100	011	010	001	000	blank
0	0.12762	0.1303	0.02375	0.01194	0.03597	0.00686	0.00477	0.01081	0.00104
2	0.689	0.72047	0.40093	0.01689	0.39943	0.01599	0.02189	0.01154	0.00531
4	0.79359	0.83773	0.63046	0.0188	0.57659	0.01821	0.02993	0.01253	0.0049
6	0.84622	0.89046	0.74036	0.01903	0.65507	0.02066	0.0366	0.01299	0.00209
8	0.86598	0.91117	0.81566	0.01739	0.69118	0.02248	0.04274	0.01253	0.00413
10	0.87665	0.92438	0.86911	0.02107	0.72774	0.02407	0.04451	0.0124	0.00104
12	0.8955	0.92061	0.87615	0.01939	0.75676	0.0238	0.05191	0.01085	0.0025
14	0.89854	0.93033	0.89945	0.0188	0.78269	0.02534	0.05859	0.01276	0.00154
16	0.90808	0.93969	0.90781	0.02144	0.78714	0.02684	0.06195	0.01322	0.00286

## Sheet: Figure 6c
Figure 6c
	Implementataion method
	Seesaw gates	Single-stranded gates	DSC
Number of computing elements	12	10	7

[truncated: 14 more sheets: Figure 6d, Figure 6e, Supplementary Figure 1, Supplementary Figure 2, Supplementary Figure 3, Supplementary Figure 4, Supplementary Figure 6, Supplementary Figure 7, Supplementary Figure 10, Supplementary Figure 11, Supplementary Figure 12, Supplementary Figure 13, Supplementary Figure 14, Supplementary Figure 15]
